# Supplementary material for: Effect of the Pandemic Outbreak on ICU-Associated Infections and Antibiotic Prescription Trends in Non-COVID19 Acute Respiratory Failure Patients
Source: J Clin Med. 2022 Nov 29;11(23):7080. doi: 10.3390/jcm11237080 (PMC9739506; doi:10.3390/jcm11237080)
Supplement: Supplementary file 1 [file jcm-11-07080-s001.zip]

Archive with 1 entries (1 files):
- jcm-2052929-supplementary.pdf
